# Supplementary material for: Major bioactive chemical compounds in Astragali Radix samples from different vendors vary greatly
Source: PLoS One. 2021 Jul 7;16(7):e0254273. doi: 10.1371/journal.pone.0254273 (PMC8263255; doi:10.1371/journal.pone.0254273)
Supplement: S1 File — (XLSX) [file pone.0254273.s001.xlsx]

## Sheet: Astragaloside IV
			(A= ammonia added)
	Astragaloside IV				Data Set 1	Data Set 2	Data Set 3	Data set 4 (optional)
			ID	Std. Concn. added (µg/mL)	Response (Area)	Response (Area)	Response (Area)
			Blank	0	0	0	0	0
			Granules spiked O	0	21991.1	25955.4	23896.1	19787.3
			Granules spiked * 0.5	0.5	23251.8	27908.7	24550.4	23283.1
			Granules spiked * 1	1	28309.5	28806.9	22723.8	25330.3
			Granules spiked * 2	2	32925.6	34511.2	32609.1	29340
			Granules BW Spiked O	0	4388.95	22631.5	23945.7	24802.5
			Granules BW Spiked * 0.5	0.5	4534.97	26816.8	26816.8	27069.3
			Granules BW Spiked * 1	1	5124.74	29932.5	29932.5	24671.3
			Granules BW Spiked * 2	2	5737.49	33121.7	33121.7	28046.1
			Root Extract spiked 0	0	2877.18	3339.85	3118.58	2891.65
			Root Extract spiked * 0.5	0.5	5833.05	5946.72	4991.53	3805.69
			Root Extract spiked * 1	1	8158.48	8017.22	7802.35	6041.21
			Root Extract spiked * 2	2	10781.9	11665.2	12676.2	9903.98
			Root Boiled Extract spiked 0	0	2361.22	2278.39	2609.48	10585.5
			Root Boiled Extract spiked * 0.5	0.5	5468.14	5404.06	5196.35	11823.2
			Root Boiled Extract spiked * 1	1	8260.28	8536.95	8813.49	14111
			Root Boiled Extract spiked * 2	2	14899.1	14403	14215.4	16129.8
			Hydrophilic Conc. spiked 0	0	11274.3	14949.7	15026.7	16536.5
			Hydrophilic Conc. spiked * 0.5	0.5	13545.6	15930	16778.4	18255.6
			Hydrophilic Conc. spiked * 1	1	14686	16980.2	18706.3	19092
			Hydrophilic Conc. spiked *2	2	20776.9	20512.3	22039.7	23976.4
			Capsule Spiked * O	0	3827.01	9108.47	8378.27	1474.91
			Capsule Spiked * 0.5	0.5	5546.06	11758.9	11758.9	1764.07
			Capsule Spiked * 1	1	6225	13799.5	13799.5	2073.16
			Capsule Spiked * 2	2	8340.49	17535.7	17535.7	2647.72
			SF Spiked * O	0	868.249	1384.05	1113.56	268.51
			SF Spiked * 0.5	0.5	3210.39	5293.3	5293.3	1161.36
			SF Spiked * 1	1	5342.6	8181.79	8181.79	2084.84
			SF Spiked * 2	2	8993.65	12588.8	12588.8	3514.53
			CMC Spiked * O	0	5014.74	7223.73	8543.52	2210.01
			CMC Spiked * 0.5	0.5	7874.86	11994.6	11994.6	3486.64
			CMC Spiked * 1	1	11065.4	17680	17680	3982.72
			CMC Spiked * 2	2	15911.4	25612	25612	5288.31
			Granules A spiked O	0	42948.3	40564.9	49460.9	46257.3
			Granules A spiked * 0.5	0.5	48792.6	47413.6	44484.3	47413.6
			Granules A spiked * 1	1	51862.8	48021.8	56201.3	48021.8
			Granules A spiked * 2	2	53345.3	49616.1	65609.5	49616.1
			Root Extract A spiked 0	0	31536.7	26744.5	30220.6	38209.1
			Root Extract A spiked * 0.5	0.5	33197.5	33735	33735	41377.4
			Root Extract A spiked * 1	1	37066.9	38911.3	38911.3	43327.3
			Root Extract A spiked * 2	2	34432.8	45341.2	45341.2	47244.4
			Hydrophilic Conc. A spiked 0	0	8401.86	22145.8	21042	22048.6
			Hydrophilic Conc. A spiked * 0.5	0.5	7200.57	25605.1	21048.2	25605.1
			Hydrophilic Conc. A spiked * 1	1	8590.89	28162.7	25987.8	28162.7
			Hydrophilic Conc. A spiked *2	2	10170.8	30008.8	28629.4	30008.8
			Cap A Spiked * O	0	54145.5	54121.2	62787	9678.04
			Cap A Spiked * 0.5	0.5	60807.2	60807.2	64127.2	9376.02
			Cap A Spiked * 1	1	63378.1	63378.1	70851.2	9911.21
			Cap A Spiked * 2	2	64611.6	64611.6	71630.9	10231.9
			SR Spiked A O	0	3720.66	11061.7	11713.6	11973.8
			SR Spiked A * 0.5	0.5	4490.32	14605.8	14605.8	14389.7
			SR Spiked A * 1	1	5727.98	16165	16165	19010.1
			SR Spiked A * 2	2	16138.2	19199.6	19199.6	24582.3
			CMC Spiked A O	0	9748.72	24453.4	29066.1	62787
			CMC Spiked A * 0.5	0.5	10324.5	31745.8	31745.8	70851.2
			CMC Spiked A * 1	1	11697.6	38790.1	38790.1	71630.9
			CMC Spiked A * 2	2	13946.7	43231.8	43231.8	64127.2
		2020-01-13	Granules methanol extract	0	18685.6
			Root methanol extract	0	5046.92
			Hydrophilic concentrate	0	14782.3
			Root boiled water	0	6708.94
			RA CMC	0	6448.92
			RA SR	0	801.253
			Granules Cold water extract	0	4225.22
			Granules boiled water extract	0	4414.07
			RA Capsules	0	7049.75
			Granules + Ammonia	0	33562.4
			Root extract + Ammonia	0	19041.1
			Hydrophilic Conc + Ammonia	0	10155.6
			RA CMC + Ammonia	0	13761.2
			RA SR + Ammonia	0	4305.84
			RA Capsule + Ammonia	0	20729.4
			Granules methanol extract II	0	8901.74
			Root methanol extract II	0	2438.13
			Hydrophilic concentrate II	0	7429.16
			Root boiled water II	0	6360.73
			Blank	0	1.022
		2020-01-14	Granules methanol extract	0	24199.3
			Root methanol extract	0	5461.63
			Hydrophilic concentrate	0	15393.1
			Root boiled water	0	7336.1
			RA CMC	0	8543.52
			RA SR	0	1113.56
			Granules Cold water extract	0	23945.7
			Granules boiled water extract	0	23222.8
			RA Capsules	0	8378.27
			Granules + Ammonia	0	40564.9
			Root extract + Ammonia	0	30220.6
			Hydrophilic Conc + Ammonia	0	22048.6
			RA CMC + Ammonia	0	29066.1
			RA SR + Ammonia	0	11713.6
			RA Capsule + Ammonia	0	64103.9
		2020-01-15	Blank II	0	0.313
			Granules methanol extract	0	12367.1
			Root methanol extract	0	3452.93
			Hydrophilic concentrate	0	8875.03
			Root boiled water	0	4292.81
			RA CMC	0	3628.77
			RA SR	0	451.591
			Granules Cold water extract	0	5051.95
			Granules Boiled water extract	0	4001.44
			RA Capsules	0	3864.29
			Granules + Ammonia	0	20569.2
			Root extract + Ammonia	0	15853.1
			Hydrophilic Conc + Ammonia	0	9965.92
			RA CMC + Ammonia	0	12646.8
			RA SR + Ammonia	0	4435.69
			RA Capsule + Ammonia	0	17378.7
			Granules methanol extract II	0	7209.86
			Root methanol extract II	0	2104.54
			Hydrophilic concentrate II	0	7700.64
			Root boiled water II	0	6314.79
			Granules Cold water extract	0	5051.95
			Granules Cold water extract	0	4225.22
			Granules Boiled water extract	0	4414.07
			Granules Boiled water extract	0	4001.44
			Hydrophilic conc	0	3286.84

## Sheet: Formononetin
			(A= ammonia added)
	Formononetin				Data Set 1	Data Set 2	Data Set 3	Data set 4 (optional)
			ID	Std. Concn. added (µg/mL)	Response (Area)	Response (Area)	Response (Area)
			Blank	0	0	0	0	0
			Blank 1	0	0	0	0	0
			Granules spiked O	0	17654.6	13136.4	14385.3	6810.51
			Granules spiked * 0.5	0.5	36385.9	27746.3	30140.7	12333.1
			Granules spiked * 1	1	55207.9	39236.8	39923.9	18447.7
			Granules spiked * 2	2	76442	61515.1	57619.3	32443.2
			Granules BW Spiked O	0	6075.65	9530.89	9538.23	8441.48
			Granules BW Spiked * 0.5	0.5	10347.9	19873.9	19873.9	16982
			Granules BW Spiked * 1	1	18547.2	29681.4	29681.4	25263.1
			Granules BW Spiked * 2	2	28892.8	46643.5	46643.5	39804.1
			Root Extract spiked 0	0	65184.2	58775.8	45424	19319.3
			Root Extract spiked * 0.5	0.5	77268.5	68843.9	56347.7	22091.8
			Root Extract spiked * 1	1	84768.9	77017.5	71589.7	31377.3
			Root Extract spiked * 2	2	99876.8	90990.3	86692.4	45618.9
			Root Boiled Extract spiked 0	0	12521.3	11111.6	10780.6	7715.31
			Root Boiled Extract spiked * 0.5	0.5	29223.7	27534.8	26685.4	13871.6
			Root Boiled Extract spiked * 1	1	41884	39972.2	37984.6	21497.8
			Root Boiled Extract spiked * 2	2	67909.9	59323.5	57455.7	28759.2
			Hydrophilic Conc. spiked 0	0	57714.4	54226.8	55019.1	13511.1
			Hydrophilic Conc. spiked * 0.5	0.5	66950.4	67800.7	63899.6	18695.4
			Hydrophilic Conc. spiked * 1	1	75441.7	75799.8	66939.7	25557.6
			Hydrophilic Conc. spiked *2	2	90595.9	87698.8	87949.9	38806.8
			Capsule Spiked * O	0	13084.5	24297.5	24860.8	27773.2
			Capsule Spiked * 0.5	0.5	17662.6	30480.4	30480.4	38530.2
			Capsule Spiked * 1	1	22863.9	40905.2	40905.2	49696.3
			Capsule Spiked * 2	2	33973	64010.4	64010.4	67302.5
			SF Spiked * O	0	1553.63	2734.92	2128.27	1903.99
			SF Spiked * 0.5	0.5	8756.6	13311.8	13311.8	9719.42
			SF Spiked * 1	1	17646.4	26635.2	26635.2	18944
			SF Spiked * 2	2	30512.8	46682.1	46682.1	31537.7
			CMC Spiked * O	0	15519.2	23619.7	24592.6	23295.4
			CMC Spiked * 0.5	0.5	20383.2	31954.9	31954.9	22337.2
			CMC Spiked * 1	1	28813.1	40774.6	40774.6	28576.4
			CMC Spiked * 2	2	37758.2	59254.7	59254.7	40990.6
			Granules A spiked O	0	16736.8	13778.4	12254.4	9830.89
			Granules A spiked * 0.5	0.5	44123.6	37196.1	32760.6	37196.1
			Granules A spiked * 1	1	68169.3	55366.8	55992.1	55366.8
			Granules A spiked * 2	2	105917	82295.2	90487.9	82295.2
			Root Extract A spiked 0	0	46212.3	34775.2	32647.7	38873.7
			Root Extract A spiked * 0.5	0.5	67312.7	55614.6	55614.6	60187.3
			Root Extract A spiked * 1	1	89768.3	75281.2	75281.2	78207.5
			Root Extract A spiked * 2	2	93401.9	103933	103933	105089
			Hydrophilic Conc. A spiked 0	0	14029.4	32064.7	31351.5	29238.5
			Hydrophilic Conc. A spiked * 0.5	0.5	19968.5	54234.8	44782.2	54234.8
			Hydrophilic Conc. A spiked * 1	1	26839.7	75355.2	63902.8	75355.2
			Hydrophilic Conc. A spiked *2	2	38862.2	100593	81495.2	100593
			Cap A Spiked * O	0	22074	23429.2	22345.6	23795.4	24571.3
			Cap A Spiked * 0.5	0.5	42811.5	42909.2	43825	42909.2	41502.1
			Cap A Spiked * 1	1	60829.9	63209.7	61343.9	63209.7	55940.8
			Cap A Spiked * 2	2	86162.4	91470.2	84876.9	91470.2	78667.6
			SR Spiked A O	0	1157.16	2893.56	2599.49	2712.02
			SR Spiked A * 0.5	0.5	11202.3	26962.8	26962.8	25612
			SR Spiked A * 1	1	19791.5	46285.7	46285.7	48104
			SR Spiked A * 2	2	53444.1	74553.5	74553.5	82004.8
			CMC Spiked A O	0	13125.1	33669.8	32353.8	28334.1
			CMC Spiked A * 0.5	0.5	20652.6	49841.6	49841.6	45884.4
			CMC Spiked A * 1	1	28876.9	70277.9	70277.9	65774.2
			CMC Spiked A * 2	2	39627.6	97959.5	97959.5	91296.2
		2020-01-13	Granules methanol extract	0	11444.7
			Root methanol extract	0	38616.1
			Hydrophilic concentrate	0	25526.8
			Root boiled water	0	9464.69
			RA CMC	0	26303.9
			RA SR	0	2419.65
			Granules Cold water extract	0	1859.36
			Granules boiled water extract	0	1853.52
			RA Capsules	0	24942.6
			Granules + Ammonia	0	11558.4
			Root extract + Ammonia	0	26829.8
			Hydrophilic Conc + Ammonia	0	18868.5
			RA CMC + Ammonia	0	20008.2
			RA SR + Ammonia	0	1502.65
			RA Capsule + Ammonia	0	13061.1
			Granules methanol extract II	0	6389.56
			Root methanol extract II	0	38020.4
			Hydrophilic concentrate II	0	13918.6
			Root boiled water II	0	7734.86
			Blank	0	86.161
		2020-01-14	Granules methanol extract	0	11607.9
			Root methanol extract	0	34448.6
			Hydrophilic concentrate	0	22630.2
			Root boiled water	0	9665.56
			RA CMC	0	24592.6
			RA SR	0	2128.27
			Granules Cold water extract	0	9538.23
			Granules boiled water extract	0	11074.7
			RA Capsules	0	24860.8
			Granules + Ammonia	0	9830.89
			Root extract + Ammonia	0	32647.7
			Hydrophilic Conc + Ammonia	0	29238.5
			RA CMC + Ammonia	0	32353.8
			RA SR + Ammonia	0	2599.49
			RA Capsule + Ammonia	0	23795.4
		2020-01-15	Blank II	0	0.563
			Granules methanol extract	0	5218.39
			Root methanol extract	0	15087.9
			Hydrophilic concentrate	0	10029.5
			Root boiled water	0	3531.58
			RA CMC	0	10528.3
			RA SR	0	1045.8
			Granules Cold water extract	0	2807.53
			Granules Boiled water extract	0	2338.37
			RA Capsules	0	11147.1
			Granules + Ammonia	0	3827.41
			Root extract + Ammonia	0	13421.5
			Hydrophilic Conc + Ammonia	0	10310.8
			RA CMC + Ammonia	0	11981.3
			RA SR + Ammonia	0	1227.72
			RA Capsule + Ammonia	0	8547.45
			Granules methanol extract II	0	3815.68
			Root methanol extract II	0	21932.3
			Hydrophilic concentrate II	0	7274.25
			Root boiled water II	0	4284.63
			Granules Cold water extract	0	2807.53
			Granules Cold water extract	0	1859.36
			Granules Boiled water extract	0	1853.52
			Granules Boiled water extract	0	2338.37
			Hydrophilic conc	0	3905.19

## Sheet: Ononin
			(A= ammonia added)
	Ononin				Data Set 1	Data Set 2	Data Set 3	Data set 4 (Optional)
			ID	Std. Concn. added (µg/mL)	Response (Area)	Response (Area)	Response (Area)
			Blank	0	0	0	0	0
			Blank 1	0	0	0	0	0
			Granules spiked O	0	75983.2	67725	69225.1	34227.1
			Granules spiked * 0.5	0.5	125765	115205	118659	51831.1
			Granules spiked * 1	1	175031	159389	169224	68804.2
			Granules spiked * 2	2	248569	237695	246846	110603
			Granules BW Spiked O	0	32947.4	72077.4	69127	43110
			Granules BW Spiked * 0.5	0.5	45307.6	120438	120438	82392.4
			Granules BW Spiked * 1	1	67966.5	150659	150659	130376
			Granules BW Spiked * 2	2	97504.4	211491	211491	226363
			Root Extract spiked 0	0	97254.8	96282.9	81600.6	65429
			Root Extract spiked * 0.5	0.5	140830	138203	119521	77044.6
			Root Extract spiked * 1	1	183140	183612	170124	111733
			Root Extract spiked * 2	2	256420	247623	237400	158104
			Root Boiled Extract spiked 0	0	64905.3	59708.3	57434.6	73837.1
			Root Boiled Extract spiked * 0.5	0.5	111386	100547	102219	84499.4
			Root Boiled Extract spiked * 1	1	152440	143565	137095	112233
			Root Boiled Extract spiked * 2	2	233006	216784	214118	133341
			Hydrophilic Conc. spiked 0	0	266813	250876	253525	85458.5
			Hydrophilic Conc. spiked * 0.5	0.5	285735	277792	281026	103389
			Hydrophilic Conc. spiked * 1	1	313388	316819	285286	117590
			Hydrophilic Conc. spiked *2	2	378472	374283	372118	168215
			Capsule Spiked * O	0	67625.3	188290	165872	182611
			Capsule Spiked * 0.5	0.5	82054.9	209934	209934	219174
			Capsule Spiked * 1	1	96925.4	240663	240663	269489
			Capsule Spiked * 2	2	125512	317736	317736	326653
			SF Spiked * O	0	7018.98	14291.8	12275.3	9429.54
			SF Spiked * 0.5	0.5	32998.1	64792.4	64792.4	47221.6
			SF Spiked * 1	1	55319.1	110698	110698	86835.9
			SF Spiked * 2	2	92855.8	199685	199685	149780
			CMC Spiked * O	0	19748.2	42845	42029.3	36351
			CMC Spiked * 0.5	0.5	35799.8	74008.3	74008.3	52123.8
			CMC Spiked * 1	1	55046.3	109479	109479	70159.5
			CMC Spiked * 2	2	91620.9	170986	170986	103511
			Granules A spiked O	0	9958.59	5850.46	5032	5454.54
			Granules A spiked * 0.5	0.5	25620.8	14317.6	12793.2	14317.6
			Granules A spiked * 1	1	45160.8	25449.2	24485.1	25449.2
			Granules A spiked * 2	2	88996.4	53232.5	55449.9	53232.5
			Root Extract A spiked 0	0	24119.4	9337.92	11345.1	9381.55
			Root Extract A spiked * 0.5	0.5	42252.6	21502.5	21502.5	18275.9
			Root Extract A spiked * 1	1	65712.3	34856.6	34856.6	30462.1
			Root Extract A spiked * 2	2	107610	76035.4	76035.4	64910
			Hydrophilic Conc. A spiked 0	0	7605.91	4727.07	2931.43	4766.39
			Hydrophilic Conc. A spiked * 0.5	0.5	14687.9	11001.5	7055.23	11001.5
			Hydrophilic Conc. A spiked * 1	1	22882.9	20168.4	12709.7	20168.4
			Hydrophilic Conc. A spiked *2	2	49339.4	51090.9	30796.5	51090.9
			Cap A Spiked * O	0	156.351	124.667	356.396	108.105	90485.2
			Cap A Spiked * 0.5	0.5	8801.77	4233.47	4233.47	3051.52	116419
			Cap A Spiked * 1	1	20595.2	9647.91	9647.91	7936.81	153497
			Cap A Spiked * 2	2	60166.9	37100.3	37100.3	26530.2	214994
			SR Spiked A O	0	27.452	57.517	150.449	122.141
			SR Spiked A * 0.5	0.5	485.555	275.967	275.967	152.123
			SR Spiked A * 1	1	1382.66	518.048	518.048	274.788
			SR Spiked A * 2	2	6031.97	2671.36	2671.36	1538.92
			CMC Spiked A O	0	1835.14	1293.57	780.394	730.398
			CMC Spiked A * 0.5	0.5	5856.3	3969.41	3969.41	2461.2
			CMC Spiked A * 1	1	9670.79	6245.7	6245.7	3996.92
			CMC Spiked A * 2	2	23292.8	20560.5	20560.5	15802.3
		2020-01-13	Granules methanol extract	0	63788.3
			Root methanol extract	0	153288
			Hydrophilic concentrate	0	157101
			Root boiled water	0	73135.3
			RA CMC	0	34043
			RA SR	0	10550.3
			Granules Cold water extract	0	16333.7
			Granules boiled water extract	0	16585.3
			RA Capsules	0	162276
			Granules + Ammonia	0	7562.3
			Root extract + Ammonia	0	13595.8
			Hydrophilic Conc + Ammonia	0	6679.77
			RA CMC + Ammonia	0	1523.41
			RA SR + Ammonia	0	106.124
			RA Capsule + Ammonia	0	176.291
			Granules methanol extract II	0	34341.2
			Root methanol extract II	0	169571
			Hydrophilic concentrate II	0	86957.8
			Root boiled water II	0	63435.5
			Blank	0	44.14
		2020-01-14	Granules methanol extract	0	74565.6
			Root methanol extract	0	140872
			Hydrophilic concentrate	0	159539
			Root boiled water	0	65869.4
			RA CMC	0	42029.3
			RA SR	0	12275.3
			Granules Cold water extract	0	69127
			Granules boiled water extract	0	74202.9
			RA Capsules	0	165872
			Granules + Ammonia	0	5454.54
			Root extract + Ammonia	0	11345.1
			Hydrophilic Conc + Ammonia	0	4766.39
			RA CMC + Ammonia	0	780.394
			RA SR + Ammonia	0	150.449
			RA Capsule + Ammonia	0	356.396
		2020-01-15	Blank II	0	0.746
			Granules methanol extract	0	25745.9
			Root methanol extract	0	52223.3
			Hydrophilic concentrate	0	50138.2
			Root boiled water	0	22593.3
			RA CMC	0	12773.5
			RA SR	0	3504.62
			Granules Cold water extract	0	21837.5
			Granules Boiled water extract	0	20333.5
			RA Capsules	0	56546.5
			Granules + Ammonia	0	1927.65
			Root extract + Ammonia	0	4284.67
			Hydrophilic Conc + Ammonia	0	1820.86
			RA CMC + Ammonia	0	494.194
			RA SR + Ammonia	0	21.919
			RA Capsule + Ammonia	0	21.976
			Granules methanol extract II	0	14657.3
			Root methanol extract II	0	78190.6
			Hydrophilic concentrate II	0	34020
			Root boiled water II	0	31267.9
			Granules Cold water extract	0	21837.5
			Granules Cold water extract	0	16333.7
			Granules Boiled water extract	0	16585.3
			Granules Boiled water extract	0	20333.5
			Hydrophilic conc	0	36419.7

## Sheet: Calycosin 7-O-β-D Glucoside
			(A= ammonia added)
	Calycosin 7-O-β-D Glucoside				Data Set 1	Data Set 2	Data Set 3	Data set 4 (Optional)
			ID	Std. Concn. added (µg/mL)	Response (Area)	Response (Area)	Response (Area)
			Blank	0	0	0	0	0
			Blank 1	0	0	0	0	0
			Granules spiked O	0	178801	165728	172254	80678.3
			Granules spiked * 0.5	0.5	216158	195201	206859	85759.3
			Granules spiked * 1	1	247667	231523	237055	89987.2
			Granules spiked * 2	2	300480	295962	293946	122689
			Granules BW Spiked O	0	73325.5	182034	170227	95753.2
			Granules BW Spiked * 0.5	0.5	68464.8	208808	208808	117485
			Granules BW Spiked * 1	1	80319.8	210959	210959	164666
			Granules BW Spiked * 2	2	92658.4	243419	243419	246202
			Root Extract spiked 0	0	167843	167091	144337	266709
			Root Extract spiked * 0.5	0.5	198400	193602	173297	278958
			Root Extract spiked * 1	1	226131	218529	207793	294302
			Root Extract spiked * 2	2	272745	268709	269488	370632
			Root Boiled Extract spiked 0	0	135911	127312	128974	312627
			Root Boiled Extract spiked * 0.5	0.5	166675	157297	152727	331705
			Root Boiled Extract spiked * 1	1	195039	184497	180547	337432
			Root Boiled Extract spiked * 2	2	246756	232808	241348	365926
			Hydrophilic Conc. spiked 0	0	498427	476819	472247	303357
			Hydrophilic Conc. spiked * 0.5	0.5	488881	483216	482427	319879
			Hydrophilic Conc. spiked * 1	1	506504	525367	466990	396300
			Hydrophilic Conc. spiked *2	2	557287	560315	533034	430884
			Capsule Spiked * O	0	106629	380800	345895	341308
			Capsule Spiked * 0.5	0.5	108599	369587	369587	362482
			Capsule Spiked * 1	1	113296	390413	390413	387328
			Capsule Spiked * 2	2	119032	441392	441392	403496
			SF Spiked * O	0	10666.1	26765.2	21970.7	19261.8
			SF Spiked * 0.5	0.5	24276.1	60215.6	60215.6	49195.2
			SF Spiked * 1	1	36017.2	93408.6	93408.6	76306.4
			SF Spiked * 2	2	58773.5	156437	156437	124140
			CMC Spiked * O	0	38842.4	94838.7	91849.7	79556.9
			CMC Spiked * 0.5	0.5	43404.8	109738	109738	68996.5
			CMC Spiked * 1	1	56255.3	126701	126701	80125.1
			CMC Spiked * 2	2	64535.6	156450	156450	94497.1
			Granules A spiked O	0	83202.2	73414.4	68115.3	59688.5
			Granules A spiked * 0.5	0.5	103714	91215	87319.5	91215
			Granules A spiked * 1	1	134220	111394	117152	111394
			Granules A spiked * 2	2	191194	151482	169244	151482
			Root Extract A spiked 0	0	171022	125096	130172	135755
			Root Extract A spiked * 0.5	0.5	197146	159961	159961	160433
			Root Extract A spiked * 1	1	224516	193823	193823	188652
			Root Extract A spiked * 2	2	261471	249680	249680	248824
			Hydrophilic Conc. A spiked 0	0	91071.8	96462.8	87727	100531
			Hydrophilic Conc. A spiked * 0.5	0.5	93444.8	125833	96923.3	125833
			Hydrophilic Conc. A spiked * 1	1	107191	155207	133079	155207
			Hydrophilic Conc. A spiked *2	2	142973	213095	160931	213095
			Cap A Spiked * O	0	10948.5	9497.49	8571.62	12136.6	300205
			Cap A Spiked * 0.5	0.5	32155.8	27156	26366.9	27156	310080
			Cap A Spiked * 1	1	55398.2	48807.3	45100.9	48807.3	313437
			Cap A Spiked * 2	2	99166	99575.8	87804.4	99575.8	360726
			SR Spiked A O	0	4692.93	3569.79	3557.3	3181.27
			SR Spiked A * 0.5	0.5	12191.3	10142.5	10142.5	9058.04
			SR Spiked A * 1	1	21689	20392.6	20392.6	18068.1
			SR Spiked A * 2	2	45948.9	49980.1	49980.1	47459.5
			CMC Spiked A O	0	28620.2	36196.8	31345	28181.1
			CMC Spiked A * 0.5	0.5	38502.3	50388.2	50388.2	40564.4
			CMC Spiked A * 1	1	49541.1	60356.1	60356.1	54541.5
			CMC Spiked A * 2	2	72491.9	96521.6	96521.6	87149.4
			Granules methanol extract	0	152567
			Root methanol extract	0	292221
			Hydrophilic concentrate	0	330519
			Root boiled water	0	168310
			RA CMC	0	82482.8
			RA SR	0	19509.3
			Granules Cold water extract	0	45948.1
			Granules boiled water extract	0	48788
			RA Capsules	0	335776
			Granules + Ammonia	0	67655.1
			Root extract + Ammonia	0	114783
			Hydrophilic Conc + Ammonia	0	77829.4
			RA CMC + Ammonia	0	25317.9
			RA SR + Ammonia	0	3068.45
			RA Capsule + Ammonia	0	7356.56
			Granules methanol extract II	0	77847.2
			Root methanol extract II	0	264814
			Hydrophilic concentrate II	0	170360
			Root boiled water II	0	139900
			Blank	0	65.207
		2020-01-14	Granules methanol extract	0	187461
			Root methanol extract	0	266742
			Hydrophilic concentrate	0	349072
			Root boiled water	0	154541
			RA CMC	0	91849.7
			RA SR	0	21970.7
			Granules Cold water extract	0	170227
			Granules boiled water extract	0	189577
			RA Capsules	0	345895
			Granules + Ammonia	0	59688.5
			Root extract + Ammonia	0	130172
			Hydrophilic Conc + Ammonia	0	100531
			RA CMC + Ammonia	0	31345
			RA SR + Ammonia	0	3557.3
			RA Capsule + Ammonia	0	12136.6
		2020-01-15	Blank II	0	4.946
			Granules methanol extract	0	44623.9
			Root methanol extract	0	67104.2
			Hydrophilic concentrate	0	73577.8
			Root boiled water	0	35622.5
			RA CMC	0	21176.6
			RA SR	0	4064.98
			Granules Cold water extract	0	60666.8
			Granules Boiled water extract	0	55310.2
			RA Capsules	0	68245.7
			Granules + Ammonia	0	11093.6
			Root extract + Ammonia	0	23003.2
			Hydrophilic Conc + Ammonia	0	19249.3
			RA CMC + Ammonia	0	7521.05
			RA SR + Ammonia	0	966.121
			RA Capsule + Ammonia	0	2503.88
			Granules methanol extract II	0	31162.6
			Root methanol extract II	0	106816
			Hydrophilic concentrate II	0	68033.8
			Root boiled water II	0	64486.9
			Granules Cold water extract	0	60666.8
			Granules Cold water extract	0	45948.1
			Granules Boiled water extract	0	48788
			Granules Boiled water extract	0	55310.2
			Hydrophilic conc	0	89987.3
